# Supplementary material for: Ion mobility mass spectrometry for the study of mycobacterial mycolic acids
Source: Sci Rep. 2023 Jun 27;13:10390. doi: 10.1038/s41598-023-37641-9 (PMC10300000; doi:10.1038/s41598-023-37641-9)
Supplement: Supplementary file 2 — Supplementary Table 1. [file 41598_2023_37641_MOESM2_ESM.xlsx]

## Sheet: M. smegmatis
Supplementary Table S1: List of m/z and CCS values for the MAMEs for M. smegmatis
adduct type	CCS	SD	m/z	SD	mean abundance	theoretical m/z	delta ppm	MA formula	MAME formula	MA class
H+	399.51	1.63	1194.25	0.004	951213	1194.24	-4.54681	C72H140O3	C73H142O3	[ME+H]+ alpha MA
	378.52	1.65	1110.15	0.0015	248546	1110.15	-4.44084	C74H144O3	C75H146O3	[ME+H]+ alpha MA
	379.1	1.24	1124.17	0.0018	171348	1124.17	-4.42995	C75H146O3	C76H148O3	[ME+H]+ alpha MA
	392.1	1.7	1166.22	0.0026	2472431	1166.21	-4.39885	C75H146O3	C76H148O3	[ME+H]+ alpha MA
	367.42	1.97	1068.11	0.0022	48139.1	1068.1	-4.19435	C76H148O3	C77H150O3	[ME+H]+ alpha MA
	388.17	1.44	1152.2	0.001	587032	1152.2	-4.06181	C76H148O3	C77H150O3	[ME+H]+ alpha MA
	382.42	1.23	1124.17	0.001	400855	1124.17	-3.98518	C77H150O3	C78H152O3	[ME+H]+ alpha MA
	374.97	1.39	1096.14	0.001	252447	1096.13	-3.53971	C77H150O3	C78H152O3	[ME+H]+ alpha MA
	386.95	1.03	1138.19	0.0008	1.20036e+06	1138.18	-3.45288	C78H152O3	C79H154O3	[ME+H]+ alpha MA
	406.37	1.21	1222.28	0.0017	175861	1222.28	-3.37894	C78H152O3	C79H154O3	[ME+H]+ alpha MA
	385.49	0.78	1152.2	0.0012	262276	1152.2	-3.36748	C79H154O3	C80H156O3	[ME+H]+ alpha MA
	395.7	1.51	1180.23	0.001	573819	1180.23	-3.2875	C79H154O3	C80H156O3	[ME+H]+ alpha MA
	409.84	0.78	1236.29	0.0013	39561.1	1236.29	-3.13842	C80H156O3	C81H158O3	[ME+H]+ alpha MA
	402.98	1.45	1208.26	0.0015	324643	1208.26	-2.88018	C81H158O3	C82H160O3	[ME+H]+ alpha MA
	391.1	1.01	1166.22	0.0018	198557	1166.21	-2.8554	C82H160O3	C83H162O3	[ME+H]+ alpha MA
	384.09	0.22	1138.18	0.0012	83916.6	1138.18	-2.66214	C83H162O3	C84H164O3	[ME+H]+ alpha MA
	375.57	0.76	1110.15	0.0009	19336.5	1110.15	-2.45913	C84H164O3	C85H166O3	[ME+H]+ alpha MA
	334.96	0.33	929.965	0.0008	1.19707e+06	929.962	-3.36573	C60H118O3	C61H120O3	[ME+H]+ alpha' MA
	326.91	0.8	901.934	0.001	178457	901.931	-3.02684	C62H122O3	C63H124O3	[ME+H]+ alpha' MA
	342.6	0.46	957.996	0.0006	1222240	957.994	-2.2234	C64H126O3	C65H128O3	[ME+H]+ alpha' MA
	349.67	0.61	986.027	0.001	214358	986.025	-1.85594	C66H130O3	C67H132O3	[ME+H]+ alpha' MA
	401.49	1.07	1196.23	0.0019	393248	1196.22	-3.56121	C75H146O4	C76H148O4	[ME+H]+ epoxy MA
	394.01	1.53	1168.2	0.0009	200423	1168.19	-3.21865	C76H148O4	C77H150O4	[ME+H]+ epoxy MA
	407.19	1.52	1224.26	0.0012	80685.9	1224.25	-3.07126	C77H150O4	C78H152O4	[ME+H]+ epoxy MA
	389.44	1.32	1154.18	0.0009	231853	1154.18	-2.95449	C78H152O4	C79H154O4	[ME+H]+ epoxy MA
	386.65	1.05	1140.16	0.0007	48532.3	1140.16	-2.85925	C79H154O4	C80H156O4	[ME+H]+ epoxy MA
	382.13	1.6	1126.15	0.0012	31047.9	1126.14	-2.76163	C80H156O4	C81H158O4	[ME+H]+ epoxy MA
	404.07	1.3	1210.24	0.001	152708	1210.24	-2.735	C81H158O4	C82H160O4	[ME+H]+ epoxy MA
	396.49	1.19	1182.21	0.002	395557	1182.21	-2.12315	C82H160O4	C83H162O4	[ME+H]+ epoxy MA
	CCS	SD	m/z	SD	mean abundance	theoretical m/z	delta ppm	MA formula	MAME formula	MA class
Na+	403.33	1.25	1230.25	0.002	39698.1	1230.24	-3.35706	C79H154O3	C80H156O3	[ME+Na]+ alpha MA
	410.66	3.28	1244.26	0.0061	22904.6	1244.26	-3.27906	C81H158O3	C82H160O3	[ME+Na]+ alpha MA
	394.87	0.4	1188.2	0.0005	423636	1188.19	-2.67633	C82H160O3	C83H162O3	[ME+Na]+ alpha MA
	401.9	0.13	1216.23	0.0006	147625	1216.23	-2.28576	C83H162O3	C84H164O3	[ME+Na]+ alpha MA
	326.52	0.37	923.916	0.0003	79225.7	923.913	-3.44188	C60H118O3	C61H120O3	[ME+Na]+ alpha' MA
	334.06	0.37	951.947	0.0007	279562	951.944	-3.34053	C62H122O3	C63H124O3	[ME+Na]+ alpha' MA
	341.56	0.28	979.979	0.0008	227772	979.976	-3.14294	C64H126O3	C65H128O3	[ME+Na]+ alpha' MA
	348.21	0.85	1008.01	0.0013	24956	1008.01	-1.26983	C66H130O3	C67H132O3	[ME+Na]+ alpha' MA
	389.46	1.47	1176.16	0.0013	159235	1176.16	-3.71549	C77H150O4	C78H152O4	[ME+Na]+ epoxy MA
	393.62	1.55	1190.18	0.0009	126376	1190.17	-3.20962	C78H152O4	C79H154O4	[ME+Na]+ epoxy MA
	407.37	1.66	1246.24	0.0011	59021.5	1246.24	-2.98499	C79H154O4	C80H156O4	[ME+Na]+ epoxy MA
	400.7	1.49	1218.21	0.001	195314	1218.21	-2.80741	C80H156O4	C81H158O4	[ME+Na]+ epoxy MA
	405.08	1.54	1232.22	0.001	68239.4	1232.22	-2.65375	C81H158O4	C82H160O4	[ME+Na]+ epoxy MA
	397.21	1.52	1204.19	0.0012	190003	1204.19	-2.38335	C82H160O4	C83H162O4	[ME+Na]+ epoxy MA
NH4+	382.15	1.5	1141.19	0.0011	18872.7	1141.19	-1.77884	C76H148O3	C77H150O3	[ME+NH4]+ alpha MA
	388.97	1.63	1169.23	0.0033	51046.9	1169.22	-2.33488	C78H152O3	C79H154O3	[ME+NH4]+ alpha MA

## Sheet: M. abscessus
Supplementary Table S2: List of m/z and CCS values for the MAMEs for M. abscessus
adduct type	CCS	SD	m/z	SD	mean abundance	theoretical m/z	delta ppm	MA formula	MAME formula	MA class
H+	367.42	1.97	1068.11	0.0022	24750.9	1068.1	-4.19435	C72H140O3	C73H142O3	[ME+H]+ alpha MA
	374.97	1.39	1096.14	0.001	375991	1096.13	-3.53971	C74H144O3	C75H146O3	[ME+H]+ alpha MA
	378.52	1.65	1110.15	0.0015	101480	1110.15	-4.44084	C75H146O3	C76H148O3	[ME+H]+ alpha MA
	382.42	1.23	1124.17	0.001	949715	1124.17	-3.98518	C76H148O3	C77H150O3	[ME+H]+ alpha MA
	379.1	1.24	1124.17	0.0018	186867	1124.17	-4.42995	C76H148O3	C77H150O3	[ME+H]+ alpha MA
	386.95	1.03	1138.19	0.0008	1434087	1138.18	-3.45288	C77H150O3	C78H152O3	[ME+H]+ alpha MA
	388.17	1.44	1152.2	0.001	843066	1152.2	-4.06181	C78H152O3	C79H154O3	[ME+H]+ alpha MA
	391.1	1.01	1166.22	0.0018	131023	1166.21	-2.8554	C79H154O3	C80H156O3	[ME+H]+ alpha MA
	392.1	1.7	1166.22	0.0026	4.02994e+06	1166.21	-4.39885	C79H154O3	C80H156O3	[ME+H]+ alpha MA
	395.7	1.51	1180.23	0.001	514050	1180.23	-3.2875	C80H156O3	C81H158O3	[ME+H]+ alpha MA
	399.51	1.63	1194.25	0.004	290971	1194.24	-4.54681	C81H158O3	C82H160O3	[ME+H]+ alpha MA
	402.98	1.45	1208.26	0.0015	84809.4	1208.26	-2.88018	C82H160O3	C83H162O3	[ME+H]+ alpha MA
	326.91	0.8	901.934	0.001	48241.7	901.931	-3.02684	C60H118O3	C61H120O3	[ME+H]+ alpha' MA
	334.96	0.33	929.965	0.0008	1.01485e+06	929.962	-3.36573	C62H122O3	C63H124O3	[ME+H]+ alpha' MA
	340.89	0.34	957.996	0.0016	130062	957.994	-2.2234	C64H126O3	C65H128O3	[ME+H]+ alpha' MA
	342.6	0.46	957.996	0.0006	5.01506e+06	957.994	-2.2234	C64H126O3	C65H128O3	[ME+H]+ alpha' MA
	340.93	1.28	957.996	0.0008	68339.8	957.994	-2.53655	C64H126O3	C65H128O3	[ME+H]+ alpha' MA
	341.02	0.19	957.996	0.0005	511348	957.994	-2.74532	C64H126O3	C65H128O3	[ME+H]+ alpha' MA
	349.67	0.61	986.027	0.001	150858	986.025	-1.85594	C66H130O3	C67H132O3	[ME+H]+ alpha' MA
	396.49	1.19	1182.21	0.002	43966.9	1182.21	-2.12315	C79H154O4	C80H156O4	[ME+H]+ epoxy/w1-methoxy MA
	CCS	SD	m/z	SD	mean abundance	theoretical m/z	delta ppm	MA formula	MAME formula	MA class
Na+	374.76	2.13	1118.12	0.001	84818	1118.12	-4.4092	C74H144O3	C75H146O3	[ME+Na]+ alpha MA
	387.57	0.29	1160.17	0.0003	124545	1160.16	-2.74099	C77H150O3	C78H152O3	[ME+Na]+ alpha MA
	389.05	1.05	1160.17	0.0009	90458.6	1160.16	-2.91338	C77H150O3	C78H152O3	[ME+Na]+ alpha MA
	394.87	0.4	1188.2	0.0005	664480	1188.19	-2.67633	C79H154O3	C80H156O3	[ME+Na]+ alpha MA
	396.02	1.47	1202.21	0.0021	96623.4	1202.21	-3.68488	C80H156O3	C81H158O3	[ME+Na]+ alpha MA
	334.06	0.37	951.947	0.0007	219240	951.944	-3.34053	C62H122O3	C63H124O3	[ME+Na]+ alpha' MA
	340.62	0.11	979.978	0.0003	172703	979.976	-2.73476	C64H126O3	C65H128O3	[ME+Na]+ alpha' MA
	341.56	0.28	979.979	0.0008	688029	979.976	-3.14294	C64H126O3	C65H128O3	[ME+Na]+ alpha' MA
	338.96	2.69	979.979	0.0011	326029	979.976	-3.55111	C64H126O3	C65H128O3	[ME+Na]+ alpha' MA
	344.81	0.07	1009.95	0.0001	23075.4	1009.95	-1.58424	C64H124O5	C65H126O5	[ME+Na]+ carboxy MA
	396.67	0.78	1180.19	0.0007	79576.8	1180.19	-4.21119	C77H154O4	C78H156O4	[ME+Na]+ w1-methoxy MA
NH4+	407.05	0.39	1213.25	0.0017	127054	1213.25	-2.89306	C80H156O4	C81H158O4	[ME+NH4]+ epoxy/w1-methoxy MA

## Sheet: M. avium
Supplementary Table S3: List of m/z and CCS values for the MAMEs for M. avium
adduct type	CCS	SD	m/z	SD	mean abundance	theoretical m/z	delta ppm	MA formula	MAME formula	MA class
H+	388.17	1.44	1152.2	0.001	103272	1152.2	-4.06181	C78H152O3	C79H154O3	[ME+H]+ alpha MA
	392.1	1.7	1166.22	0.0026	258009	1166.21	-4.39885	C79H154O3	C80H156O3	[ME+H]+ alpha MA
	395.7	1.51	1180.23	0.001	1.2878e+06	1180.23	-3.2875	C80H156O3	C81H158O3	[ME+H]+ alpha MA
	399.51	1.63	1194.25	0.004	463084	1194.24	-4.54681	C81H158O3	C82H160O3	[ME+H]+ alpha MA
	402.98	1.45	1208.26	0.0015	1576903	1208.26	-2.88018	C82H160O3	C83H162O3	[ME+H]+ alpha MA
	406.37	1.21	1222.28	0.0017	263781	1222.28	-3.37894	C83H162O3	C84H164O3	[ME+H]+ alpha MA
	408.94	0.93	1236.29	0.001	388943	1236.29	-3.21931	C84H164O3	C85H166O3	[ME+H]+ alpha MA
	323.44	0.36	931.909	0.0005	26893.9	931.905	-3.70209	C60H116O5	C61H118O5	[ME+H]+ carboxy MA
	330.67	0.29	959.939	0.0008	61457.7	959.936	-2.34391	C62H120O5	C63H122O5	[ME+H]+ carboxy MA
	341.74	1.07	973.955	0.0007	27561.1	973.952	-2.66954	C63H122O5	C64H2124O5	[ME+H]+ carboxy MA
	337.9	0.48	987.971	0.0006	78152.9	987.968	-2.88471	C64H124O5	C65H126O5	[ME+H]+ carboxy MA
	348.89	0.61	1001.99	0.0009	50902.8	1001.98	-2.99406	C65H126O5	C66H128O5	[ME+H]+ carboxy MA
	340.01	0.36	1001.99	0.001	60932	1001.98	-3.19367	C65H126O5	C66H128O5	[ME+H]+ carboxy MA
	346.71	0.3	1030.02	0.0004	67058	1030.01	-2.13589	C67H130O5	C68H132O5	[ME+H]+ carboxy MA
	358.89	0.45	1044.03	0.0008	45831	1044.03	-2.82559	C68H132O5	C69H134O5	[ME+H]+ carboxy MA
	394.01	1.53	1168.2	0.0009	29545.9	1168.19	-3.21865	C78H152O4	C79H154O4	[ME+H]+ epoxy/w1-methoxy MA
	396.49	1.19	1182.21	0.002	25913.4	1182.21	-2.12315	C79H154O4	C80H156O4	[ME+H]+ epoxy/w1-methoxy MA
	401.49	1.07	1196.23	0.0019	158304	1196.22	-3.56121	C80H156O4	C81H158O4	[ME+H]+ epoxy/w1-methoxy MA
	404.07	1.3	1210.24	0.001	103048	1210.24	-2.735	C81H158O4	C82H160O4	[ME+H]+ epoxy/w1-methoxy MA
	408.17	1.3	1224.26	0.0019	346697	1224.25	-3.3163	C82H160O4	C83H162O4	[ME+H]+ epoxy/w1-methoxy MA
	411.32	1.2	1238.27	0.0017	201027	1238.27	-3.3999	C83H162O4	C84H164O4	[ME+H]+ epoxy/w1-methoxy MA
	414.87	1.2	1252.29	0.0018	515182	1252.29	-3.56149	C84H164O4	C85H166O4	[ME+H]+ epoxy/w1-methoxy MA
	418.14	0.89	1266.31	0.0011	943941	1266.3	-3.24567	C85H166O4	C86H168O4	[ME+H]+ epoxy/w1-methoxy MA
	421.39	0.67	1280.32	0.0009	278829	1280.32	-2.93677	C86H168O4	C87H170O4	[ME+H]+ epoxy/w1-methoxy MA
	425.36	0.48	1294.34	0.0011	1.09335e+06	1294.33	-3.02086	C87H170O4	C88H172O4	[ME+H]+ epoxy/w1-methoxy MA
	432.07	0.51	1322.37	0.001	155310	1322.36	-2.42747	C89H174O4	C90H176O4	[ME+H]+ epoxy/w1-methoxy MA
	CCS	SD	m/z	SD	mean abundance	theoretical m/z	delta ppm	MA formula	MAME formula	MA class
Na+	396.02	1.47	1202.21	0.0021	213845	1202.21	-3.68488	C80H156O3	C81H158O3	[ME+Na]+ alpha MA
	403.33	1.25	1230.25	0.002	302183	1230.24	-3.35706	C82H160O3	C83H162O3	[ME+Na]+ alpha MA
	409.05	0.73	1258.28	0.001	138403	1258.27	-3.44122	C84H164O3	C85H166O3	[ME+Na]+ alpha MA
	338.96	2.69	979.979	0.0011	37965.3	979.976	-3.55111	C64H126O3	C65H128O3	[ME+Na]+ alpha' MA
	333.88	0.87	979.98	0.0015	177925	979.976	-4.97972	C64H126O3	C65H128O3	[ME+Na]+ alpha' MA
	350.34	0.89	1037.98	0.0007	36977.9	1037.98	-2.02316	C66H128O5	C67H130O5	[ME+Na]+ carboxy MA
	357.17	0.11	1066.01	0.0006	26884.8	1066.01	-2.439	C68H132O5	C69H134O5	[ME+Na]+ carboxy MA

## Sheet: M. marinum
Supplementary Table S4: List of m/z and CCS values for the MAMEs for M. marinum
adduct type	CCS	SD	m/z	SD	mean abundance	theoretical m/z	delta ppm	MA formula	MAME formula	MA class
H+	367.42	1.97	1068.11	0.0022	33009.6	1068.1	-4.19435	C72H140O3	C73H142O3	[ME+H]+ alpha MA
	374.97	1.39	1096.14	0.001	490092	1096.13	-3.53971	C74H144O3	C75H146O3	[ME+H]+ alpha MA
	378.52	1.65	1110.15	0.0015	112247	1110.15	-4.44084	C75H146O3	C76H148O3	[ME+H]+ alpha MA
	382.42	1.23	1124.17	0.001	653791	1124.17	-3.98518	C76H148O3	C77H150O3	[ME+H]+ alpha MA
	388.17	1.44	1152.2	0.001	514382	1152.2	-4.06181	C78H152O3	C79H154O3	[ME+H]+ alpha MA
	386.96	0.64	1152.2	0.0009	89768.8	1152.2	-4.1486	C78H152O3	C79H154O3	[ME+H]+ alpha MA
	389.36	3.08	1166.22	0.0004	53144.5	1166.21	-4.39885	C79H154O3	C80H156O3	[ME+H]+ alpha MA
	392.1	1.7	1166.22	0.0026	97309.9	1166.21	-4.39885	C79H154O3	C80H156O3	[ME+H]+ alpha MA
	395.7	1.51	1180.23	0.001	698811	1180.23	-3.2875	C80H156O3	C81H158O3	[ME+H]+ alpha MA
	394.27	1.53	1180.23	0.001	639776	1180.23	-3.37223	C80H156O3	C81H158O3	[ME+H]+ alpha MA
	399.51	1.63	1194.25	0.004	184084	1194.24	-4.54681	C81H158O3	C82H160O3	[ME+H]+ alpha MA
	402.98	1.45	1208.26	0.0015	1.35812e+06	1208.26	-2.88018	C82H160O3	C83H162O3	[ME+H]+ alpha MA
	406.37	1.21	1222.28	0.0017	195086	1222.28	-3.37894	C83H162O3	C84H164O3	[ME+H]+ alpha MA
	409.84	0.78	1236.29	0.0013	562690	1236.29	-3.13842	C84H164O3	C85H166O3	[ME+H]+ alpha MA
	412.96	0.85	1250.31	0.0021	91786.3	1250.31	-4.74284	C85H166O3	C86H168O3	[ME+H]+ alpha MA
	416.62	0.38	1264.33	0.002	300675	1264.32	-2.83156	C86H168O3	C87H170O3	[ME+H]+ alpha MA
	422.99	0.79	1292.36	0.0007	81850.1	1292.35	-3.15703	C88H172O3	C89H174O3	[ME+H]+ alpha MA
	374.43	0.35	1098.12	0.0005	102034	1098.11	-3.19639	C73H142O4	C74H144O4	[ME+H]+ keto MA
	377.88	1.27	1112.13	0.001	47990.2	1112.13	-1.8523	C74H144O4	C75H146O4	[ME+H]+ keto MA
	382.13	1.6	1126.15	0.0012	76896.1	1126.14	-2.76163	C75H146O4	C76H148O4	[ME+H]+ keto MA
	386.65	1.05	1140.16	0.0007	158679	1140.16	-2.85925	C76H148O4	C77H150O4	[ME+H]+ keto MA
	389.44	1.32	1154.18	0.0009	172301	1154.18	-2.95449	C77H150O4	C78H152O4	[ME+H]+ keto MA
	394.01	1.53	1168.2	0.0009	791260	1168.19	-3.21865	C78H152O4	C79H154O4	[ME+H]+ keto MA
	396.49	1.19	1182.21	0.002	193010	1182.21	-2.12315	C79H154O4	C80H156O4	[ME+H]+ keto MA
	399.89	1.05	1196.23	0.0023	16229.3	1196.22	-2.72524	C80H156O4	C81H158O4	[ME+H]+ keto MA
	399.51	2.73	1196.23	0.0045	16669.6	1196.22	-3.31042	C80H156O4	C81H158O4	[ME+H]+ keto MA
	399.64	1.57	1196.23	0.0021	175929	1196.22	-3.47761	C80H156O4	C81H158O4	[ME+H]+ keto MA
	401.49	1.07	1196.23	0.0019	3417061	1196.22	-3.56121	C80H156O4	C81H158O4	[ME+H]+ keto MA
	404.07	1.3	1210.24	0.001	229051	1210.24	-2.735	C81H158O4	C82H160O4	[ME+H]+ keto MA
	406.75	3.06	1224.26	0.0018	6561.26	1224.25	-2.25443	C82H160O4	C83H162O4	[ME+H]+ keto MA
	408.12	2.72	1224.26	0.0014	7067.56	1224.25	-2.25443	C82H160O4	C83H162O4	[ME+H]+ keto MA
	405.77	1.39	1224.26	0.0017	17681.4	1224.25	-2.74453	C82H160O4	C83H162O4	[ME+H]+ keto MA
	407.19	1.52	1224.26	0.0012	215103	1224.25	-3.07126	C82H160O4	C83H162O4	[ME+H]+ keto MA
	408.17	1.3	1224.26	0.0019	3.31927e+06	1224.25	-3.3163	C82H160O4	C83H162O4	[ME+H]+ keto MA
	405.32	2.17	1224.26	0.001	8158.17	1224.25	-4.05145	C82H160O4	C83H162O4	[ME+H]+ keto MA
	411.32	1.2	1238.27	0.0017	165340	1238.27	-3.3999	C83H162O4	C84H164O4	[ME+H]+ keto MA
	414.87	1.2	1252.29	0.0018	1.15813e+06	1252.29	-3.56149	C84H164O4	C85H166O4	[ME+H]+ keto MA
	418.14	0.89	1266.31	0.0011	111329	1266.3	-3.24567	C85H166O4	C86H168O4	[ME+H]+ keto MA
	421.39	0.67	1280.32	0.0009	199166	1280.32	-2.93677	C86H168O4	C87H170O4	[ME+H]+ keto MA
	381.79	1.55	1128.16	0.0023	52884.9	1128.16	0.390015	C75H148O4	C76H150O4	[ME+H]+ methoxy MA
	405.43	2.2	1212.25	0.0041	161859	1212.25	-0.131986	C81H160O4	C82H162O4	[ME+H]+ methoxy MA
	413.17	0.24	1240.29	0.0008	192991	1240.29	-0.854642	C83H164O4	C84H166O4	[ME+H]+ methoxy MA
	CCS	SD	m/z	SD	mean abundance	theoretical m/z	delta ppm	MA formula	MAME formula	MA class
Na+	374.76	2.13	1118.12	0.001	38719.7	1118.12	-4.4092	C74H144O3	C75H146O3	[ME+Na]+ alpha MA
	387.7	1.03	1174.18	0.0022	95382.7	1174.18	-3.94318	C78H152O3	C79H154O3	[ME+Na]+ alpha MA
	396.02	1.47	1202.21	0.0021	120366	1202.21	-3.68488	C80H156O3	C81H158O3	[ME+Na]+ alpha MA
	403.33	1.25	1230.25	0.002	88289.6	1230.24	-3.35706	C82H160O3	C83H162O3	[ME+Na]+ alpha MA
	374.11	0.75	1120.1	0.001	31895.3	1120.1	-3.45506	C73H142O4	C74H144O4	[ME+Na]+ keto MA
	381.46	0.73	1148.13	0.001	26940.3	1148.13	-3.02231	C75H146O4	C76H148O4	[ME+Na]+ keto MA
	385.17	0.74	1162.15	0.0013	60267.7	1162.14	-3.37308	C76H148O4	C77H150O4	[ME+Na]+ keto MA
	389.46	1.47	1176.16	0.0013	45485.8	1176.16	-3.71549	C77H150O4	C78H152O4	[ME+Na]+ keto MA
	393.62	1.55	1190.18	0.0009	158039	1190.17	-3.20962	C78H152O4	C79H154O4	[ME+Na]+ keto MA
	400.7	1.49	1218.21	0.001	314426	1218.21	-2.80741	C80H156O4	C81H158O4	[ME+Na]+ keto MA
	407.37	1.66	1246.24	0.0011	246752	1246.24	-2.98499	C82H160O4	C83H162O4	[ME+Na]+ keto MA
	416.48	1.78	1274.27	0.0016	93180.3	1274.27	-3.07628	C84H164O4	C85H166O4	[ME+Na]+ keto MA
	413.09	0.68	1262.27	0.0008	125126	1262.27	-3.89775	C83H164O4	C84H166O4	[ME+Na]+ methoxy MA
	418.52	1.34	1290.3	0.001	73792.8	1290.3	-2.88305	C85H168O4	C86H170O4	[ME+Na]+ methoxy MA
	424.95	0.53	1318.33	0.0007	51187	1318.33	-2.21492	C87H172O4	C88H174O4	[ME+Na]+ methoxy MA

## Sheet: M. tuberculosis
Supplementary Table S5: List of m/z and CCS values for the MAMEs for M. tuberculosis
adduct type	CCS	SD	m/z	SD	mean abundance	theoretical m/z	delta ppm	MA formula	MAME formula	MA class
H+	379.1	1.24	1124.17	0.0018	87225.2	1124.17	-4.42995	C76H148O3	C77H150O3	[ME+H]+ alpha MA
	385.49	0.78	1152.2	0.0012	57509.7	1152.2	-3.36748	C78H152O3	C79H154O3	[ME+H]+ alpha MA
	388.17	1.44	1152.2	0.001	480410	1152.2	-4.06181	C78H152O3	C79H154O3	[ME+H]+ alpha MA
	392.1	1.7	1166.22	0.0026	101010	1166.21	-4.39885	C79H154O3	C80H156O3	[ME+H]+ alpha MA
	395.7	1.51	1180.23	0.001	634682	1180.23	-3.2875	C80H156O3	C81H158O3	[ME+H]+ alpha MA
	394.27	1.53	1180.23	0.001	15773.8	1180.23	-3.37223	C80H156O3	C81H158O3	[ME+H]+ alpha MA
	399.51	1.63	1194.25	0.004	105335	1194.24	-4.54681	C81H158O3	C82H160O3	[ME+H]+ alpha MA
	402.98	1.45	1208.26	0.0015	472738	1208.26	-2.88018	C82H160O3	C83H162O3	[ME+H]+ alpha MA
	400.82	0.49	1208.26	0.0013	201294	1208.26	-3.45952	C82H160O3	C83H162O3	[ME+H]+ alpha MA
	406.37	1.21	1222.28	0.0017	95072.3	1222.28	-3.37894	C83H162O3	C84H164O3	[ME+H]+ alpha MA
	412.96	0.85	1250.31	0.0021	182656	1250.31	-4.74284	C85H166O3	C86H168O3	[ME+H]+ alpha MA
	416.62	0.38	1264.33	0.002	1294037	1264.32	-2.83156	C86H168O3	C87H170O3	[ME+H]+ alpha MA
	419.99	0.43	1278.34	0.0012	226309	1278.34	-3.77834	C87H170O3	C88H172O3	[ME+H]+ alpha MA
	422.99	0.79	1292.36	0.0007	667000	1292.35	-3.15703	C88H172O3	C89H174O3	[ME+H]+ alpha MA
	426.76	0.28	1306.37	0.0011	134934	1306.37	-2.70215	C89H174O3	C90H176O3	[ME+H]+ alpha MA
	429.77	0.68	1320.39	0.0013	219213	1320.38	-2.33265	C90H176O3	C91H178O3	[ME+H]+ alpha MA
	432.85	0.44	1334.4	0.0019	126754	1334.4	-2.1208	C91H178O3	C92H180O3	[ME+H]+ alpha MA
	396.49	1.19	1182.21	0.002	42320.2	1182.21	-2.12315	C79H154O4	C80H156O4	[ME+H]+ keto MA
	399.64	1.57	1196.23	0.0021	67473.9	1196.22	-3.47761	C80H156O4	C81H158O4	[ME+H]+ keto MA
	404.07	1.3	1210.24	0.001	50173.4	1210.24	-2.735	C81H158O4	C82H160O4	[ME+H]+ keto MA
	407.19	1.52	1224.26	0.0012	193004	1224.25	-3.07126	C82H160O4	C83H162O4	[ME+H]+ keto MA
	411.32	1.2	1238.27	0.0017	91547.4	1238.27	-3.3999	C83H162O4	C84H164O4	[ME+H]+ keto MA
	414.87	1.2	1252.29	0.0018	480849	1252.29	-3.56149	C84H164O4	C85H166O4	[ME+H]+ keto MA
	418.14	0.89	1266.31	0.0011	334857	1266.3	-3.24567	C85H166O4	C86H168O4	[ME+H]+ keto MA
	421.39	0.67	1280.32	0.0009	1.09719e+06	1280.32	-2.93677	C86H168O4	C87H170O4	[ME+H]+ keto MA
	425.36	0.48	1294.34	0.0011	1.11466e+06	1294.33	-3.02086	C87H170O4	C88H172O4	[ME+H]+ keto MA
	428.4	0.5	1308.35	0.001	384011	1308.35	-3.02672	C88H172O4	C89H174O4	[ME+H]+ keto MA
	432.07	0.51	1322.37	0.001	389160	1322.36	-2.42747	C89H174O4	C90H176O4	[ME+H]+ keto MA
	434.57	0.46	1336.38	0.0012	56058.1	1336.38	-2.51426	C90H176O4	C91H178O4	[ME+H]+ keto MA
	CCS	SD	m/z	SD	mean abundance	theoretical m/z	delta ppm	MA formula	MAME formula	MA class
Na+	409.05	0.73	1258.28	0.001	84396.2	1258.27	-3.44122	C84H164O3	C85H166O3	[ME+Na]+ alpha MA
	407.37	1.66	1246.24	0.0011	35064.7	1246.24	-2.98499	C82H160O4	C83H162O4	[ME+Na]+ keto MA
	412.39	0.96	1274.27	0.001	100261	1274.27	-2.68389	C84H164O4	C85H166O4	[ME+Na]+ keto MA
	416.12	0.02	1288.29	0.001	41121.8	1288.28	-2.77113	C85H166O4	C86H168O4	[ME+Na]+ keto MA
	419.49	0.42	1302.3	0.0012	101264	1302.3	-2.54934	C86H168O4	C87H170O4	[ME+Na]+ keto MA
	423.5	0.42	1316.32	0.0013	89525	1316.31	-2.48421	C87H170O4	C88H172O4	[ME+Na]+ keto MA
	427.46	0.93	1330.33	0.0011	15454.3	1330.33	-2.94664	C88H172O4	C89H174O4	[ME+Na]+ keto MA
	429.97	0.74	1344.35	0.0012	17394.8	1344.35	-1.53978	C89H174O4	C90H176O4	[ME+Na]+ keto MA
	424.28	0.62	1318.33	0.0011	121103	1318.33	-1.60809	C87H172O4	C88H174O4	[ME+Na]+ methoxy MA
	431.05	0.7	1346.36	0.0014	92410.6	1346.36	-1.72316	C89H176O4	C90H178O4	[ME+Na]+ methoxy MA
